# Supplementary material for: Essential roles of zebrafish rtn4/Nogo paralogues in embryonic development
Source: Neural Dev. 2014 Apr 23;9:8. doi: 10.1186/1749-8104-9-8 (PMC4113184; doi:10.1186/1749-8104-9-8)
Supplement: Additional file 2: Table S1 — Morpholino effect in retinal ganglion cells under different rtn4 MO concentrations. [file 1749-8104-9-8-S2.xlsx]

## Sheet: Sheet1
		Data accession number	Predicted MW	MO	ng	% embryos with reduced RGC area			Total scored embryos	Selected embryos
						Normal	Mild	Strong
				Control	5.0	98	2	0	88	28
	Rtn4a-l	[GenBanK:AY555039.1]	35.73 KD	rtn4a MO1 (l,m,n)	2+2+2	20.87	80.94	0	93	18
	Rtn4a-m	[GenBank:AY555043.1]	23.86 KD	rtn4a MO2 (l,m,n)	2+2+2	35.43	65.21	0	68	21
	Rtn4a-n	[GenBank:AY555043.1]	21.70 KD
				rtn4a-l MO1	5.0	44.03	56.54	0	100	16
				rtn4a-l MO2	5.0	25.02	75.31	0	75	19
	Rtn4b	[GenBank:NM001040335.1]	93.44 KD	rtn4b MO1	2.5	18.18	27.27	54.54	195	22
				rtn4b MO1	5.0	0	11.89	88.11	54	19
				rtn4b MO2	2.5	8.33	29.16	62.5	134	24
				rtn4b MO2	5.0	0	16.67	83.33	48	24
				rtn4b MO1 + MO2	2.5 +2.5	0	18.52	81.48	163	27
				(Rtn4a-l + Rtn4b) MO1	2.5 + 2.5	0	0	100	170	27
